# Supplementary material for: Is Living in a U.S. Coastal City Good for One’s Health?
Source: Int J Environ Res Public Health. 2021 Aug 9;18(16):8399. doi: 10.3390/ijerph18168399 (PMC8393764; doi:10.3390/ijerph18168399)
Supplement: Supplementary file 1 [file ijerph-18-08399-s001.zip]

Archive with 1 entries (1 files):
- ijerph-1295325-supplementary.pdf
